# Supplementary material for: Determination and Comparison of Soybean Lecithin and Bovine Brain Plasmalogens Effects in Healthy Male Wistar Rats
Source: Int J Mol Sci. 2023 Apr 21;24(8):7643. doi: 10.3390/ijms24087643 (PMC10145545; doi:10.3390/ijms24087643)
Supplement: Supplementary file 1 [file ijms-24-07643-s001.zip]

Archive with 1 entries (1 files):
- ijms-2305779-supplementary.pdf
